# Supplementary material for: A photoswitchable inhibitor of TREK channels controls pain in wild-type intact freely moving animals
Source: Nat Commun. 2023 Mar 1;14:1160. doi: 10.1038/s41467-023-36806-4 (PMC9977718; doi:10.1038/s41467-023-36806-4)
Supplement: Supplementary file 4 — Source Data [file 41467_2023_36806_MOESM4_ESM.xlsx]

## Sheet: Figure 1
Figure 1c			Current inhibition (%)
			TREK1	TREK2	TRESK	TASK1	TASK3	TRAAK
			44.2256	40.2174	60.8333	4.1801	7.9144	0.9868
			51.0238	100	50.4129	0	7.5045	2.2727
			100	69.8413	100	0	2.0284	0
			100	100	100	15.1376	4.0376	0
			50.8557	75.9494	48.5792	4.9402	10.336	3.4247
					85.828			5.6911
					88.6926
Figure 1g			TRESK
			-80 mV	-60 mV	-40 mV	-20 mV	0 mV
		Photocurrent density (pA/pF) cell N°1	1.16667	10.7353	24.3059	43.6941	55.6882
		Photocurrent density (pA/pF) cell N°2	0	6.82353	17.9471	28.5059	40.7118
		Photocurrent density (pA/pF) cell N°3	0.1	1.10909	5.93636	10.7955	16.8136
		Photocurrent density (pA/pF) cell N°4	0.17	6.83571	14.4714	23.0071	29.3571
		Photocurrent density (pA/pF) cell N°5	0.416667	2.65926	5.42593	8.91852	12.6222
		Photocurrent density (pA/pF) cell N°6	0.435	2.99444	6.82222	11.7444	15.5778
		Photocurrent density (pA/pF) cell N°7	0	1.255	2.12	4.205	6.485

## Sheet: Figure 2
Figure 2b			WT TG neurons
			-80 mV	-60 mV	-40 mV	-20 mV	0 mV
		Photocurrent density (pA/pF) cell N°1	0	0.4625	1.425	1.5563	2.775
		Photocurrent density (pA/pF) cell N°2	0.15	0.5083	2.1667	4.1167	6.6167
		Photocurrent density (pA/pF) cell N°3	0.0571	1.35	1.5571	3.8	5.5286
		Photocurrent density (pA/pF) cell N°4	0.035	0.82	1.015	3.79	6.55
		Photocurrent density (pA/pF) cell N°5	0.015		0.835	1.98	3.985
		Photocurrent density (pA/pF) cell N°6	0.0055556	0.5056	1.4167	2.5556	3.75
		Photocurrent density (pA/pF) cell N°7	0	1.1824	2.6294	4.9	6.0529
		Photocurrent density (pA/pF) cell N°8	0		2.9167	5.7333	8.4278
		Photocurrent density (pA/pF) cell N°9	0.0409	0.5227	2.0682	2.7409	5.8773
		Photocurrent density (pA/pF) cell N°10	0	1.0118	2.6588	3.5235	7.8706
		Photocurrent density (pA/pF) cell N°11		1.1313	2.8688	6.05	5.625
Figure 2d			WT TG neurons						T1-/-/T2-/- TG neurons						T1-/-/T2-/- + TRESK MT1 TG neurons
			-80 mV	-60 mV	-40 mV	-20 mV	0 mV		-80 mV	-60 mV	-40 mV	-20 mV	0 mV		-80 mV	-60 mV	-40 mV	-20 mV	0 mV
		Photocurrent density (pA/pF) cell N°1	0	0.4625	1.425	1.5563	2.775				0.8929	0.8857	1.2		-0.2176	0	0.0176	0.2588	0.3882
		Photocurrent density (pA/pF) cell N°2	0.15	0.5083	2.1667	4.1167	6.6167		-0.2381	0.0571	0.3524	0.6429	0.6714		-0.225	-0.0333	0.1167	0.775	0.625
		Photocurrent density (pA/pF) cell N°3	0.0571	1.35	1.5571	3.8	5.5286		-0.1316	0.1	0.6684	1.4421	1.3737		0.0357	-0.0214	0.0429	0.0357	0.2143
		Photocurrent density (pA/pF) cell N°4	0.035	0.82	1.015	3.79	6.55		-0.25	0.2	0.6636	1.2864	1.8364		0	0	0	0.1706	0
		Photocurrent density (pA/pF) cell N°5	0.015		0.835	1.98	3.985		0	0.4	0.58	0.57	1.45		0.4933	0.3267	0.0533	0.4467	0.9133
		Photocurrent density (pA/pF) cell N°6	0.0055556	0.5056	1.4167	2.5556	3.75		0	0.0294	0.6176	0.6706	0.5706		-0.4	0	0.1294	0.3176	1.3471
		Photocurrent density (pA/pF) cell N°7	0	1.1824	2.6294	4.9	6.0529				0.7059	1.4647	2.0059		-0.1385	-0.0231	0.0615	0.3769	0.9692
		Photocurrent density (pA/pF) cell N°8	0		2.9167	5.7333	8.4278		0	0.3077	0.6385	1.4615	1.2615		-0.065	0.07	0.23	0.45	0.935
		Photocurrent density (pA/pF) cell N°9	0.0409	0.5227	2.0682	2.7409	5.8773		0.0095238	0.0143	0.4857	0.9905	1.3714
		Photocurrent density (pA/pF) cell N°10	0	1.0118	2.6588	3.5235	7.8706
		Photocurrent density (pA/pF) cell N°11		1.1313	2.8688	6.05	5.625
Figure 2f			WT TG neurons
			480 nm	365 nm
		Firing rate (Hz) cell N°1	0	0.5
		Firing rate (Hz) cell N°2	0	0.75
		Firing rate (Hz) cell N°3	0.125	1.875
		Firing rate (Hz) cell N°4	0	1.1667
		Firing rate (Hz) cell N°5	0	0.75
		Firing rate (Hz) cell N°6	0	0.25
		Firing rate (Hz) cell N°7	0	2.625
		Firing rate (Hz) cell N°8	0	0.25
		Firing rate (Hz) cell N°9	0	0.75

## Sheet: Figure 3
Figure 3c		Nocifensive behavior (Nb/5min)							Figure 3d		Nocifensive behavior (Nb/5min)
		Saline		LAKI							Scratching				Wiping
		Dark	365 nm	Dark	365 nm						Saline		LAKI		Saline		LAKI
		3	4	4	15						Dark	365 nm	Dark	365 nm	Dark	365 nm	Dark	365 nm
		1	1	0	4						0	0	0	13	3	4	4	2
		4	1	2	21						0	0	0	0	1	1	0	4
		3	2	7	6						0	0	0	6	4	1	2	15
		2	2	2	10						1	0	0	0	2	2	7	6
		1	2	8	13						0	0	1	0	2	2	1	10
			4		7						0	0	0	5	1	2	8	8
			1		15							0		0		4		7
			4		15							0		4		1		11
					13							0		7		4		8
					4									0				13
					8									0				4
					17									4				4
					7									12				5
					10									0				7
														0				10
Figure 3e		Paw withdrawal latency (s)							Figure 3f		Relative paw withdrawal latency
		Saline		LAKI							LAKI
		Dark	365 nm	Dark	365 nm						Dark	365 nm	Δ 5 min	365 nm
		5.7	3.2	8.7	3.9						1.1734	0.7073	1.2871	0.4541
		9.1	8.7	8.7	1.9						1.1734	0.3446	0.6337	0.2595
		7.6	4.3	7.6	4.3						1.025	0.7798		0.173
		8.2	6.2	4.7	1.7						0.6339	0.3083	1.0099	0.0865
		9.5	4.8	12.3	1.8						1.659	0.3264	1.3267	0.173
		7.2	4.5	6.4	3.1						0.8632	0.5622
		4.6	6.9	9.5	1.9						1.2813	0.3446
Figure 3g		Paw withdrawal latency (s)							Figure 3h		Relative paw withdrawal latency
		LAKI		LAKI + ML67.33							LAKI + 365 nm
		Dark	365 nm	Dark	365 nm						Day 0	Day +3	Day +5	Day +7
		3.6	1.7	4.6	6.5						0.1911	0.3475	0.9292	0.6914
		3.4	0.9	2.6	2.8						0.5255	0.7915	0.6047	1.0123
		4.9	2.1	2.9	2.4						0.1433	0.4247	0.472	0.8395
		2.1	1.7	2.9	1.9						0.0637	0.7336	0.8112
		3.9	1.2	4.2	1.7						0.2548	0.5405	0.6785	0.6914
		3.3	1.9	4.1	1.9
		3.9	2.8

## Sheet: Figure 4
Figure 4a		Paw withdrawal threshold (g)							Figure 4b		Paw withdrawal threshold (g)
		Saline		LAKI							LAKI
		Dark	365 nm	Dark	365 nm						Dark	365 nm	Δ 4 min	365 nm	Δ 4 min
		1.4	1.4	1.4	0.16						1.4	0.16
		2	2	2	0.16						2	0.16	1	0.16	1
		1.4	1.4	1.4	0.16						1.4	0.16	1	0.16	1
		1.4	1.4	1.4	0.16						1.4	0.16	1	0.16	1
		2	2	1.4	0.16						1.4	0.16	0.6	0.16	0.6
		1.4	1.4	1.4	0.16						1.4	0.16	1	0.16	1
		1.4	1.4	2	0.4						2	0.4	1.4	0.4	1.4
			Spike count
Figure 4d		Time post electrical stimulation (s)	Dark	365 nm
		0	44	37
		0.01	11	21
		0.02	0	0
		0.03	0	0
		0.04	0	0
		0.05	0	2
		0.06	0	2
		0.07	2	5
		0.08	3	6
		0.09	3	6
		0.1	0	4
		0.11	3	7
		0.12	4	7
		0.13	10	16
		0.14	5	6
		0.15	17	17
		0.16	7	2
		0.17	1	0
		0.18	0	1
		0.19	1	4
		0.2	1	4
		0.21	1	2
		0.22	1	1
		0.23	2	0
		0.24	1	4
		0.25	0	3
		0.26	2	2
		0.27	0	1
		0.28	0	2
		0.29	0	1
		0.3	1	1
		0.31	0	1
		0.32	1	2
		0.33	1	0
		0.34	0	2
		0.35	1	4
		0.36	0	1
		0.37	1	0
		0.38	0	2
		0.39	0	0

## Sheet: Figure 5
Figure 5c		Omega turn (fold increase)							Figure 5d		Omega turn (fold increase)
		Dark		365 nm		480 nm					365 nm
		Saline	LAKI	Saline	LAKI	Saline	LAKI				/	/	LAKI
		0	0	11.5	63	0	21				Saline	LAKI	+ ML67.	+ Ibupro.	+ Nefop.	+ APAP	+ AEA
		0	0	23	42	0	0				0.741935	4.06452	0	4.14474	1.10526	0.7875	0
		0	0	0	84	0	0				1.48387	2.70968	2.83871	1.38158	0	0.7875	2.95313
		0	0	11.5	42	0	0				0	5.41935	5.67742	0	1.10526	0.7875	1.96875
		0	0	11.5	63	0					0.741935	2.70968	1.41935	1.38158	1.10526	0.7875	1.96875
		0	0	11.5	21	0	0				0.741935	4.06452	2.83871	1.38158	1.10526	1.575	2.95313
		0	0	11.5	105	0	0				0.741935	1.35484	2.83871	0	3.31579	0.39375	1.96875
		0	0	46	42	0	0				0.741935	6.77419	1.41935	0	2.21053	0.39375	3.9375
		0	0	23	0	0	0				2.96774	2.70968	0	1.38158	0	1.575	0.984375
		0	0	0	42	0	0				1.48387	0	2.83871	0	1.10526	1.96875	1.96875
		0	0	46	147	0	0				0	2.70968	2.83871	1.38158	1.10526	1.18125	2.95313
		0	0	23	189	0	21				2.96774	9.48387	1.41935	4.14474	1.10526	1.18125	0
		0	0	23	0	0	0				1.48387	12.1935	2.83871	0	1.10526	0.7875	1.96875
		0	0	0	0	0	0				1.48387	0	4.25806	1.38158	4.42105	1.18125	4.92188
		11.5	0	0	21	0	0				0	0	4.25806	2.76316	2.21053	1.18125	1.96875
		0		34.5	84	0					0	1.35484	0	1.38158	0	0.39375	1.96875
		0	0	0	0	0	0				2.22581	5.41935	0
		11.5	0	46	42	11.5	0				0	0	0
		0	0	0	42	0	0				2.96774	2.70968	0
		0	0	23	42	0	0				0	2.70968	1.41935
		0	21	0	63	0	21				1.48387	2.70968	2.83871
		0	0	0	63	0	0				0	4.06452	0
		0	0	11.5	0	0	0				0	4.06452	2.83871
		2.1429	0	0	14	0	0				0.741935
		2.1429	0	4.2857	4.6667	0	0				0	0
		0	4.6667	0	14	0	0				1.57895	5.15789
		2.1429	0	4.2857	4.6667	0	0				0	1.7193
		0	0	6.4286	9.3333	2.1429	0				1.57895	5.15789
		0	4.6667	4.2857	14	0	0				2.36842	1.7193
		0	0	4.2857	9.3333	0	0				1.57895	3.4386
		0		0		0					1.57895	5.15789
		0	0	2.1429	14	0	0				0	3.4386
		0	0	4.2857	18.6667	0	4.6667				0.789474
		0	0	0	14	0	0				1.57895	5.15789
		0	4.6667	4.2857	14	0	0				0	6.87719
		2.1429	0	2.1429	14	2.1429	0				1.57895	5.15789
		4.2857	0	2.1429	9.3333	0					0.789474	5.15789
		2.1429	15	2.1429	0	0	0				0.789474	5.15789
		3	0	3	15	0	0				0.789474	3.4386
		0	0	6	30	0	0				0.535714	0
		0	0	6	30	0	0				1.07143	2.67857
		3	0	9	30	0	0				1.07143	5.35714
		0	0	6	45	0					1.60714	5.35714
		0	0	3	0	0	0				1.07143	5.35714
		0	0	6	15	0	0				0.535714	8.03571
		3	0	9	60	0	0				1.07143	0
		6	0	6	75	0	0				1.60714	2.67857
		0	0	3	15	0	0				1.07143	10.7143
		0	0	3	75	3	0				0.535714	13.3929
		0	0	3	30		0				0.535714	2.67857
		0	0	3	60	3	0				0.535714	13.3929
		0	0	12	15	0	0				0.535714	5.35714
		0	0	6	7.5	0	0				2.14286	10.7143
		2.8571	3.75	2.8571	15	0	0				1.07143	2.67857
		0	0	3.5714	7.5		0				1.5	3.9375
		0	0	2.1429	7.5	0	0				1.875	7.875
		0	0	3.5714	7.5	0	11.25				1.125	3.9375
		0	0	3.5714	7.5	0.7143	0				1.875	3.9375
		0	0	3.5714	11.25	0	0				1.875	3.9375
		0.7143	0	1.4286	7.5	0	0				1.875	3.9375
		0	0	1.4286	7.5	0	0				0.75	5.90625
		0	0	0	3.75	0	0				0.75	3.9375
		2.8571	3.75	1.4286	15	0	0				0	3.9375
		0.7143	0	1.4286	0	0	0				0.75	1.96875
		1.4286	0	1.4286	7.5	0.7143	0				0.75	7.875
		2.1429	3.75	0.7143	11.25	0	0				0.75	0
		2.1429	3.75	0.7143	3.75	0	0				0.375	3.9375
		2.1429		0.7143		0					0.375	5.90625
											0.375	1.96875
